# Supplementary material for: Clinicopathological and Molecular Analysis of 45 Cases of Pure Mucinous Breast Cancer
Source: Front Oncol. 2021 Mar 1;10:558760. doi: 10.3389/fonc.2020.558760 (PMC7956951; doi:10.3389/fonc.2020.558760)
Supplement: Supplementary file 2 [file Table_1.xlsx]

## Sheet: Sheet1
Case No	Subtype of PMBC type	Age (yrs)	Menopause	T size(cm)	pT	pN	AJCC Stage (8th ed)	Multifocal PMBC	Nuclear grade	Histologic grade	Presnece of DCIS	Lymphatic invasion	Vascular invasion	ER	PR	HER2	Synaptophysin
1	A	52	presence	3	2	0	IIA	absence	2	2	absence	not identified	not identified	positive	positive	negative	negative
2	B	74	presence	5.5	3	0	IIB	absence	2	2	presence	not identified	not identified	positive	positive	negative	positve
3	A	37	absence	1.5	1	0	IA	absence	3	1	presence	not identified	not identified	positive	positive	negative	negative
4	A	69	presence	1.8	1	0	IA	absence	1	3	presence	not identified	not identified	positive	positive	negative	negative
5	A	48	absence	1.7	1	0	IA	absence	2	1	absence	not identified	not identified	positive	positive	negative	negative
6	A	48	absence	1.5	1	0	IA	absence	3	1	absence	not identified	not identified	positive	positive	negative	negative
7	A	29	absence	1.6	1	0	IA	absence	3	2	absence	not identified	not identified	positive	positive	negative	negative
8	B	42	absence	0.7	1	0	IA	absence	2	2	presence	not identified	not identified	positive	positive	negative	negative
9	B	49	absence	3	2	0	IIA	absence	2	2	absence	not identified	not identified	positive	positive	negative	negative
10	A	40	absence	1.2	1	0	IA	presence	1	2	presence	not identified	not identified	positive	positive	negative	negative
11	A	47	absence	1.8	1	0	IA	absence	2	2	absence	not identified	not identified	positive	positive	negative	negative
12	A	41	absence	1.2	1	0	IA	absence	2	2	absence	not identified	not identified	positive	positive	negative	negative
13	A	42	absence	0.7	1	0	IA	absence	2	2	absence	not identified	not identified	positive	positive	negative	negative
14	B	56	presence	2.2	2	0	IIA	absence	3	1	absence	not identified	not identified	positive	positive	negative	negative
15	A	40	absence	1.5	1	0	IA	absence	3	1	presence	not identified	not identified	positive	positive	negative	positve
16	A	48	absence	5	3	0	IIB	presence	2	1	absence	not identified	not identified	positive	positive	negative	negative
17	A	66	presence	4	2	0	IIA	absence	2	2	absence	not identified	not identified	positive	positive	negative	negative
18	A	58	presence	1.5	1	0	IA	absence	2	2	presence	not identified	not identified	positive	positive	negative	negative
19	A	41	absence	2.4	2	0	IIA	absence	2	2	absence	not identified	not identified	positive	positive	negative	negative
20	B	40	absence	3.5	2	1	IIB	absence	2	2	presence	not identified	not identified	positive	positive	negative	negative
21	A	51	absence	0.7	1	0	IA	absence	2	1	presence	not identified	not identified	positive	positive	negative	negative
22	B	40	absence	1.7	1	1	IIA	absence	2	2	absence	not identified	not identified	positive	positive	negative	negative
23	B	51	absence	1.5	1	0	IA	absence	2	1	presence	not identified	not identified	positive	positive	negative	negative
24	B	50	absence	1.3	1	1	IIA	absence	2	2	absence	presence	presence	positive	positive	negative	negative
25	A	73	presence	0.5	1	0	IA	absence	2	2	absence	not identified	not identified	positive	positive	negative	negative
26	A	42	absence	3	2	0	IIA	absence	2	1	absence	not identified	not identified	positive	positive	negative	negative
27	A	36	absence	2.3	2	0	IIA	absence	2	1	absence	not identified	not identified	positive	positive	negative	negative
28	B	58	presence	2	2	0	IIA	absence	2	2	presence	not identified	not identified	positive	positive	negative	positve
29	B	45	absence	0.5	1	0	IA	absence	2	1	absence	not identified	not identified	positive	positive	negative	negative
30	A	50	absence	2	2	0	IIA	absence	2	2	absence	not identified	not identified	positive	positive	negative	negative
31	A	46	absence	1	1	0	IA	absence	3	1	presence	not identified	not identified	positive	positive	negative	negative
32	B	52	presence	3	2	0	IIA	absence	1	3	presence	not identified	not identified	positive	positive	negative	negative
33	B	48	absence	1.5	1	0	IA	absence	2	2	absence	not identified	not identified	positive	positive	negative	negative
34	A	61	presence	1.1	1	0	IA	absence	3	1	presence	not identified	not identified	positive	positive	negative	negative
35	A	40	absence	1.6	1	0	IA	absence	2	2	absence	not identified	not identified	positive	positive	negative	negative
36	A	43	absence	2.4	2	0	IIA	presence	1	2	absence	not identified	not identified	positive	positive	negative	negative
37	B	85	presence	5	3	0	IIB	absence	2	2	absence	not identified	not identified	positive	positive	negative	negative
38	A	40	absence	1.2	1	0	IA	absence	2	1	absence	not identified	not identified	positive	positive	negative	negative
39	A	45	absence	2.3	2	0	IIA	absence	2	1	presence	not identified	not identified	positive	positive	negative	negative
40	A	62	presence	1.8	1	0	IA	absence	2	2	absence	not identified	not identified	positive	positive	negative	negative
41	A	43	absence	3.2	2	0	IIA	absence	2	1	presence	not identified	not identified	positive	positive	negative	negative
42	A	43	absence	1.8	1	0	IA	absence	2	1	absence	not identified	not identified	positive	positive	negative	negative
43	B	68	presence	1.7	1	0	IA	absence	1	3	presence	presence	not identified	positive	positive	negative	positve
44	A	42	absence	1.8	1	0	IA	absence	2	2	absence	not identified	not identified	positive	positive	negative	negative
45	A	29	absence	3	2	0	IIA	absence	2	1	absence	presence	not identified	positive	positive	negative	negative
